# Supplementary material for: Prediction of tumor deposits in stage I-III gastric cancer: a clinically applicable nomogram integrating clinicopathology outcomes
Source: Front Med (Lausanne). 2025 May 30;12:1577569. doi: 10.3389/fmed.2025.1577569 (PMC12162724; doi:10.3389/fmed.2025.1577569)
Supplement: Supplementary file 1 [file Data_Sheet_1.CSV]

Variable	TDP	TDN
Age	65 (45-85)	64 (44-86)
Tumor size ≥3 cm	150	450
Tumor size <3 cm	74	610
BMI	24.3 (22.3-26.4)	23.5 (21.7-25.8)
CEA	2.6 (2.3-4.6)	2.1 (1.5-4.3)
CA724	2.4 (1.2-3.8)	1.9 (0.6-3.5)
CA199	17.3 (4.8-28.4)	3.1 (4.1-32.4)
FAR	0.7 (0.5-0.9)	0.8 (0.6-0.9)
PLR	124 (110.2-165.4)	117.3 (90.8-176.1)
NLR	1.9 (1.1-2.8)	1.7 (1.2-2.6)
LMR	7.5 (5.2-8.3)	7.0 (6.3-9.1)
Tumor site Antrum	95 (42.4%)	620 (58.5%)
Tumor site Body	43 (19.2%)	122 (11.5%)
Tumor site Cardia	86 (38.4%)	318 (30.0%)
Lauren classification Diffuse type	130 (58.0%)	530 (50.0%)
Lauren classification Intestinal type	32 (14.3%)	101 (9.5%)
Lauren classification Mixed type	62 (27.7%)	429 (40.5%)
Differentiation Differentiated	193 (86.2%)	902 (85.0%)
Differentiation Undifferentiated	31 (13.8%)	158 (15.0%)
pT stage T1	0 (0%)	126 (11.9%)
pT stage T2	32 (14.3%)	234 (22.1%)
pT stage T3	64 (28.6%)	295 (27.8%)
pT stage T4	128 (57.1%)	405 (38.2%)
pN stage N0	34 (15.2%)	321 (30.3%)
pN stage N1	23 (10.3%)	310 (29.2%)
pN stage N2	94 (41.9%)	224 (21.1%)
pN stage N3	73 (32.6%)	205 (19.3%)
