# Supplementary material for: Prediction of tumor deposits in stage I-III gastric cancer: a clinically applicable nomogram integrating clinicopathology outcomes
Source: Front Med (Lausanne). 2025 May 30;12:1577569. doi: 10.3389/fmed.2025.1577569 (PMC12162724; doi:10.3389/fmed.2025.1577569)
Supplement: Supplementary file 2 [file Data_Sheet_2.CSV]

Subgroup	Sample_Size	AUC	AUC_95_CI_Lower	AUC_95_CI_Upper
Antrum	715	0.798	0.742	0.854
Body	165	0.821	0.752	0.89
Cardia	404	0.776	0.701	0.851
Diffuse type	660	0.812	0.761	0.863
Intestinal type	133	0.785	0.691	0.879
Mixed type	491	0.801	0.743	0.859
